# Supplementary material for: Bioceramics Based on β-Calcium Pyrophosphate
Source: Materials (Basel). 2022 Apr 25;15(9):3105. doi: 10.3390/ma15093105 (PMC9101783; doi:10.3390/ma15093105)
Supplement: Supplementary file 1 [file materials-15-03105-s001.zip]

Archive with 1 entries (1 files):
- materials-1626578-supplementary.pdf
